# Supplementary material for: Neutrophil Extracellular Traps Promote Urolithiasis Formation in Dogs: A Preliminary Study
Source: Animals (Basel). 2026 Mar 17;16(6):942. doi: 10.3390/ani16060942 (PMC13023266; doi:10.3390/ani16060942)
Supplement: Supplementary file 1 [file animals-16-00942-s001.zip]

Archive with 1 entries (1 files):
- Table S1 Breed, age, sex, stone type, condition of disease, bacterial culture result, and urinary MPO-DNA concentration of all dogs were included in this study.xlsx
