# Supplementary material for: Neutrophil Extracellular Traps Promote Urolithiasis Formation in Dogs: A Preliminary Study
Source: Animals (Basel). 2026 Mar 17;16(6):942. doi: 10.3390/ani16060942 (PMC13023266; doi:10.3390/ani16060942)
Supplement: Supplementary file 1 [file animals-16-00942-s001.zip › Table S1 Breed, age, sex, stone type, condition of disease, bacterial culture result, and urinary MPO-DNA concentration of all dogs were included in this study.xlsx]

## Sheet: Sheet1
ID	Breed	Age (years)	Sex	Stone Type	Condition of disease	Bacterial Culture Result	Urinary MPO-DNA Concentration (ng/L)
1	Corgi	4y	FS	Struvite	Urolithiasis	Burkholderia cenocepacia	409.015
2	Shar-Pei	6y	MC	Struvite	Urolithiasis	Staphylococcus pseudintermedius	808.878
3	Poodle	6y	F	Struvite	Urolithiasis	Negative	637.263
4	Schnauzer	5y	FS	Struvite	Urolithiasis	Staphylococcus pseudintermedius、Enterococcus faecalis	724.245
5	Corgi	5y	M	Struvite	Urolithiasis	Negative	736.608
6	Mixed breed	6y	F	Struvite	Urolithiasis	Proteus mirabilis	959.143
7	Mixed breed	10y	F	Struvite	Urolithiasis	Staphylococcus pseudintermedius	1006.83
8	Bichon Frise	9y	M	Struvite	Urolithiasis	Staphylococcus pseudintermedius	1149.89
9	Mixed breed	8y	MC	Calcium oxalate	Urolithiasis	Proteus mirabilis	1001.09
10	Schnauzer	10y	M	Calcium oxalate	Urolithiasis	Negative	395.286
11	Corgi	4y	M	Calcium oxalate	Urolithiasis	Negative	354.098
12	Poodle	4y	M	Calcium oxalate	Urolithiasis	Negative	350.666
13	Pomeranian	6y	M	Calcium oxalate	Urolithiasis	Negative	264.859
14	Poodle	9y	MC	Calcium oxalate	Urolithiasis	Burkholderia cepacia	347.234
15	Schnauzer	5y	MC	Calcium oxalate	Urolithiasis	Negative	470.797
16	Bichon Frise	16y	M	Calcium oxalate	Urolithiasis	Streptococcus canis	369.544
17	Greyhound	3y	F	-	Healthy	Negative	275.156
18	Greyhound	5y	M	-	Healthy	Negative	391.854
19	Greyhound	2.5y	FS	-	Healthy	Negative	276.872
20	Greyhound	3.5y	MC	-	Healthy	Negative	191.064
21	Greyhound	1y	M	-	Healthy	Negative	206.51
22	Greyhound	2y	MC	-	Healthy	Negative	201.361
23	Greyhound	4.5y	FS	-	Healthy	Negative	292.317
24	Greyhound	3y	MC	-	Healthy	Negative	238.173
25	Greyhound	1.5y	FS	-	Healthy	Negative	301.483
26	Greyhound	2y	MC	-	Healthy	Negative	279.222
27	Greyhound	2.5y	MC	-	Healthy	Negative	315.12
28	Greyhound	3y	M	-	Healthy	Negative	255.489
29	Greyhound	6y	MC	-	Healthy	Negative	291.936
30	Greyhound	5y	FS	-	Healthy	Negative	267.828
31	Mixed breed	2y	M	-	Healthy	Negative	262.679
32	Mixed breed	1y	F	-	Healthy	Negative	295.286
